# Supplementary material for: Natural Anti-NMDAR1 autoantibodies associate with slowed decline of cognitive functions in Alzheimer’s diseases
Source: Transl Psychiatry. 2026 Feb 5;16:92. doi: 10.1038/s41398-026-03878-x (PMC12923874; doi:10.1038/s41398-026-03878-x)
Supplement: Supplementary file 1 — Supplemental Table 1 [file 41398_2026_3878_MOESM1_ESM.xlsx]

## Sheet: Sheet1
Test	Observed_p values	Perm_Corrected_p values (10,000 permutation)	FDR_Corrected_p values	Test Description	Cognitive Functions
CDRGLOB	0.673692	0.7501	0.734937	Clinical Dementia Rating Global Score	Memoery, Oritentation, Judgment and Problem Solving
CDRSUM	0.620946	0.7222	0.734937	Clinical Dementia Rating – Sum of Boxes	Memoery, Oritentation, Judgment and Problem Solving
ANIMALS	0.163495	0.1046	0.411315	Total number of correct, non-repeated animal names	Semantic Memory, Verbal Fluency, Executive Function, Processing Speed
LOGIMEM	0.671355	0.6781	0.734937	Total number of story units recalled during the current test administration	Verbal Episodic Memory, Working Memory, Language Comprehension, Executive Function
MEMUNITS	0.35472	0.1719	0.6721	Total number of story units recalled	Episodic Memory, Encoding and Retrieval
MMSE	0.00862841	0.0539	0.0517705	Mini-Mental State Examination	Orientation, Registration, Attention and Calculation, Recall, Language, Visual-Spatial Skills
TRAILA	0.0677185	0.1721	0.221624	Total number of seconds to complete a specific cognitive task	Processing Speed, Motor Coordination and Response, Executive Function
VEG	0.591502	0.5204	0.734937	Correct responses of non-repeated vegetable names	Semantic Memoery, Language Production, Executive Function, Processing Speed
WAIS	0.0552393	0.078	0.198861	Total correct responses in 90 seconds: Raw	Processing Speed, Visual-Motor Coordination, Attention, Working Memory
XC1MTT1CR	0.263162	0.2927	0.557283	Correct Responses	Immediate Verbal or Visual Memory, Attention, Learning Efficiency, Processing Speed
XC1MTT2CR	0.751861	0.7615	0.796088	Correctly recalled or identified during the second exposure to the test material	Learning Efficiency, Short-Term Memory, Attention, Encoding and Retrieval
XC1MTT3CR	0.834977	0.8593	0.858834	Correctly recalled or identified during the third exposure to the same material	Learning Consolidation, Short-Term and Working Memory, Attention, Retrieval Strength
XC1WLDRCR	0.480016	0.4034	0.720024	Delayed Recall: Total Correct Responses	Delayed Verbal Memory, Memory Consolidation, Retrieval Efficiency, Attention
XC1WLRNO	0.428187	0.5575	0.714896	Total NO Correct	Recognition Memory, Response Inhibition, Attention
XC1WLRYES	0.420997	0.5542	0.714896	Total YES Correct	Recognition Memory, Memory Consolidation, Retrival Accuracy, Attention
XCDT01TCM	0.521071	0.6107	0.734439	Command Total score	Auditory Comprehension, Working Memory, Attention, Executive Function, Language Processing
XCDT01TCP	0.643615	0.7354	0.734937	Total score for copy geometric shapes, figures, or designs	Visualspatial Skills, Motor Coordination, Visual Perception, Executive Function
XPBS01DAT	0.00294729	0.0232	0.0353675	Dementia Rating Scale (DRS): Attention	Sustained Attention, Selective Attention, Working Memory, Processing Speed
XPBS01DCN	0.04281	0.0923	0.17124	Construction subscale of the Dementia Rating Scale (DRS)	Visualspatial Skills, Motor Coordination, Visual Perception, Executive Function
XPBS01DCP	0.530428	0.6312	0.734439	Conceptualization subscale of the Dementia Rating Scale (DRS)	Abstract Thinking, Categorization, Logical Reasoning, Mental Flexibility
XPBS01DIN	0.095332	0.2189	0.285996	Initiation subscale of the Dementia Rating Scale (DRS)	Initiation and Drive, Verbal Fluency, Mental Flexibilty, Motivation
XPBS01DMY	0.595427	0.7038	0.734937	Memory subscale of the Dementia Rating Scale (DRS)	Immediate Recall, Delayed Recall, Recognition Memory, Learning Efficiency
XPBS01DTO	0.171381	0.313	0.411315	Total Score from the Dementia Rating Scale (DRS)	Attention, Initiation, Construction, Conceptulization, Memory
XPBS01WMT	0.353306	0.4605	0.6721	Written Math subscale of the Dementia Rating Scale (DRS)	Numeric Reasoning, Attention, Working Memory, Executive Function, Language Comprehension
XVFT01CRA	0.00694361	0.0031	0.049994	Correct Responses, words start with “A”	Executive Function, Language, Working Memory, Processing Speed
XVFT01CRF	0.00445998	0.0052	0.0401398	Correct Responses, words start with “F”	Executive Function, Language, Working Memory, Processing Speed
XVFT01CRS	0.00120111	0.0027	0.0267654	Correct Responses, words start with “S”	Executive Function, Language, Working Memory, Processing Speed
XVFT01RFR	0.576198	0.5017	0.734937	Fruits: Correct Responses	Semantic Memory, Language Production, Executive Function, Processing Speed
XVFT01TAN	0.456739	0.4308	0.714896	Animals: Total Words	Semantic Memory, Language Production, Executive Function, Processing Speed
XVFT01TFR	0.19232	0.1321	0.43272	Fruits: Total Words	Semantic Memory, Language Production, Executive Function, Processing Speed
XVFT01TVE	0.944596	0.94	0.944596	Vegetables: Total Words	Semantic Memory, Language Production, Executive Function, Processing Speed
XVFT01TWA	0.0156643	0.0087	0.0704891	Total Words, words start with "A"	Executive Function, Language, Working Memory, Processing Speed
XVFT01TWF	0.011608	0.0171	0.0596984	Total Words, words start with "F"	Executive Function, Language, Working Memory, Processing Speed
XVFT01TWS	0.00148697	0.0032	0.0267654	Total Words, words start with "S"	Executive Function, Language, Working Memory, Processing Speed
XWWR01RBD	0.436976	0.4994	0.714896	Block Design: Raw Score	Visualspatial Reasoning, Visual Perception, Motor Coordination, Problem-Solving
XWWR01SDI	0.110256	0.0964	0.305324	Scaled Score for Total Correct in 90 Seconds	Processing Speed, Visual-Motor Coordination, Attention, Executive Function
